# Supplementary material for: Determinants of academic achievement among higher education student found in low resource setting, A systematic review
Source: PLoS One. 2023 Nov 20;18(11):e0294585. doi: 10.1371/journal.pone.0294585 (PMC10659171; doi:10.1371/journal.pone.0294585)
Supplement: S4 File — (ODS) [file pone.0294585.s004.ods]

## Sheet: Лист1
Psychophysiological markers of academic performance
	reference (in APA 7th edition style)	link to paper	goal of the study	country studied/University	sample (short and clear), Mean, Gender	method to evaluate academic performance	factors of academic performance	Group of factors	Abstract (copy full)
1	Lemma S, Berhane Y, Worku A, Gelaye B, Williams MA. Good quality sleep is associated with better academic performance among university students in Ethiopia. Sleep Breath. 2014 May;18(2):257-63. doi: 10.1007/s11325-013-0874-8. Epub 2013 Aug 9. PMID: 23928956; PMCID: PMC3918486.	https://doi.org/10.1007/s11325-013-0874-8	Is there any association between sleep quality and academic performance	Ethiopia (Haremaya and Gondar Universities)	2173( (471 female and 1,672 male), Mean age =21.6, Min= 20, Max= 23	Self-reported cumulative grade point average.	Sleep quality	Emotional factors	Abstract Purpose: This study assessed the association of sleep quality with academic performance among university students in Ethiopia. Methods: This cross-sectional study of 2,173 college students (471 female and 1,672 male) was conducted in two universities in Ethiopia. Students were selected into the study using a multistage sampling procedure, and data were collected through a self-administer…
2	Tadese M, Yeshaneh A, Mulu GB. Determinants of good academic performance among university students in Ethiopia: a cross-sectional study. BMC Med Educ. 2022 May 23;22(1):395. doi: 10.1186/s12909-022-03461-0. PMID: 35606767; PMCID: PMC9125903.	https://doi.org/10.1186/s12909-022-03461-0	What are the determinants of academic performance	Ethiopia ( Hawassa university	659(367 male, 248 female) Mean age =21.6 Min=18,Max=29)	Mean score of cumlutaive GPA	Smoking, age, and field of study	Biological factors , Academic factors	Abstract Background: Education plays a pivotal role in producing qualified human power that accelerates economic development and solves the real problems of a community. Students are also expected to spend much of their time on their education and need to graduate with good academic results. However, the trend of graduating students is not proportional to the trend of enrolled students and an inc…
3	Tiruneh ST, Abegaz BA, Bekel AA, Adamu YW, Kiros MD, Woldeyes DH. Facility-Related Factors Affecting Academic Performance of Medical Students in Human Anatomy. Adv Med Educ Pract. 2020 Oct 7;11:729-734. doi: 10.2147/AMEP.S269804. PMID: 33117043; PMCID: PMC7548218.	https://doi.org/10.2147/amep.s269804	What are facility-related factors affecting medical students' academic performance	Bahir Dar University	120(81 male, 39 female), Mean age = 20 min=18, Max=24)	Letter grade= B	Dormitory crowdedness , large class size, inadequate classroom facilities, low internet access and inadequate anatomy-teaching model	Facility related factors	Abstract Introduction: Medical students' academic performance plays an important role in producing qualified graduates who will become great practitioners and workforce for the country's health sector responsible for controlling, diagnosing, and treatment of diseases. The purpose of this study was to identify college facility-related factors affecting medical students' academic performance in the…
4	Akibu M, Gebresellasie F, Zekarias F, Tsegaye W. Premarital sexual practice and its predictors among university students: institution based cross sectional study. Pan Afr Med J. 2017 Nov 15;28:234. doi: 10.11604/pamj.2017.28.234.12125. PMID: 29881479; PMCID: PMC5989185.	https://doi.org/10.11604/pamj.2017.28.234.12125	Effect of Premarital sexual practice on Acadamic performance	Debre Berhan University (DBU)	604 (316 male, 288 female ) , Mean age= 22, Min=18, Max=25)	Mean score of cumulutive GPA	Premarital sexual practice.	Lifestyle related variables	Abstract Introduction: Adolescents are susceptible to different social, peer and cultural pressures that Drives them into earlier sexual experimentation. Despite the fact that delaying sexual activity until marriage reduces the spread of HIV/AIDS and various sexually transmitted infections (STI), sexual activities among youths have been reported to be increasing worldwide. Methods: Institution Ba…
5	Alemu SM, Habtewold TD, Haile YG. Mental and Reproductive Health Correlates of Academic Performance among Debre Berhan University Female Students, Ethiopia: The Case of Premenstrual Dysphoric Disorder. Biomed Res Int. 2017;2017:9348159. doi: 10.1155/2017/9348159. Epub 2017 May 29. PMID: 28630874; PMCID: PMC5467300.	https://doi.org/10.1155/2017/9348159	Effect on Mental and reproductive health correlates of academic performance	Debre Berhan University	529(529 female), Mean age = 20.5, Min=19, Max=23	Mean score of cumulative GPA	< 21 days of length of mense had lower grade	Biological factors, Acadamic factors	Abstract Background: Globally 3 to 8% of reproductive age women are suffering from premenstrual dysphoric disorder (PMDD). Several mental and reproductive health-related factors cause low academic achievement during university education. However, limited data exist in Ethiopia. The aim of the study was to investigate mental and reproductive health correlates of academic performance. Methods: Inst…
6	Negash TT, Eshete MT, Hanago GA. Anesthesia students' perception of the educational environment and academic achievement at Debre Tabor University and University of Gondar, Ethiopia: a comparative cross-sectional study. BMC Med Educ. 2022 Jul 15;22(1):552. doi: 10.1186/s12909-022-03611-4. PMID: 35840966; PMCID: PMC9287941.	https://doi.org/10.1186/s12909-022-03611-4	The relation between of educational environment and academic achievement	Gondar and Debre Tabor University, ethiopia	123 (91 male, 32 female), Mean age=22, Min=20, Max=, 24	Cumulative Grade Point Average (CGPA)	entrance exam result, students' perception of teachers, students' academic self -perception and students' social self-perception	Academic factors	Abstract Background: Excellence in Anesthesia education has been advocated to meet the current and future needs of the society. Educational environment plays significant role in determining students' learning and academic achievement. This study assessed the perception of Anesthesia students on their educational environment and it association with their academic achievement at Debre Tabor Univers…
7	Lake Yimer B. Social Media Usage, Psychosocial Wellbeing and Academic Performance. Int Q Community Health Educ. 2021 Jul 18:272684X211033482. doi: 10.1177/0272684X211033482. Epub ahead of print. PMID: 34275379.	https://doi.org/10.1177/0272684x211033482	Social media usage, psychosocial wellbeing, and academic performance.	Dire Dawa Polytechnic college	204( 126 male, 78 female), Unspefied age group	Mean competency exams	Social media usage (telegram, Facebook, and Whatsapp use	Lifestyle related factors	Abstract Psychosocial wellbeing questionnaires were administered to Dire Dawa Polytechnic college students (n, 204) to examine the interrelationship of social media usage, psychosocial wellbeing, and academic performance. The result revealed that male students use social media for the reason of making new relationships and female participants used social media to maintain the relationship, those …
8	Kibwana S, Woldemariam D, Misganaw A, Teshome M, Akalu L, Kols A, Kim YM, Mengistu S, van Roosmalen J, Stekelenburg J. Preparing the health workforce in Ethiopia: A Cross-sectional study of competence of anesthesia graduating students. Educ Health (Abingdon). 2016 Jan-Apr;29(1):3-9. doi: 10.4103/1357-6283.178931. PMID: 26996792.	https://doi.org/10.4103/1357-6283.178931	factors affecting acadamic competencies	Six public universities	122(88 male,34 female),Mean age= 23, Min=20, Max =30	Objective structured clinical examination (OSCE)	Male ?? Male Gender	Biological factors , Academic factors	Abstract Background: Efforts to address shortages of health workers in low-resource settings have focused on rapidly increasing the number of higher education programs for health workers. This study examines selected competencies achieved by graduating Bachelor of Science and nurse anesthetist students in Ethiopia, a country facing a critical shortage of anesthesia professionals. Methods: The stu…
9	Mesele TT, Ayalew HG, Syoum AT, Antehneh TA. Impact of Dysmenorrhea on Academic Performance Among Haramaya University Undergraduate Regular Students, Eastern Ethiopia. Front Reprod Health. 2022 Jul 6;4:939035. doi: 10.3389/frph.2022.939035. PMID: 36303653; PMCID: PMC9580782.	https://doi.org/10.3389%2Ffrph.2022.939035	The impact of dysmenorrhea on academic performance	Haramaya university	356(356 female, Mean age =22, Min=18, Max=28)	Subjective report of academic performance	Premenstrual syndrome, early menarche, moderate/severe dysmenorrhea pain intensity and students monthly pocket money <150ETB	Biological factors, Social factors	Abstract Background: Dysmenorrhea is the most common gynecological problem among students. The disease affects students' academic performance, although studies carried out in Ethiopia primarily focused on the prevalence aspects rather than the impacts of dysmenorrhea on academic performance and its associated factors. Therefore, this study focused on the prevalence of the impact of dysmenorrhea o…
10	Tessema TT, Gebremariam TA, Abebe EA, Gebre RD. The Prevalence and Factors Associated with Mental Distress among College Students in Southern Ethiopia: A Cross-Sectional Study. Ethiop J Health Sci. 2019 May;29(3):353-360. doi: 10.4314/ejhs.v29i3.7. PMID: 31447503; PMCID: PMC6689713.	https://doi.org/10.4314/ejhs.v29i3.7	mental distress and acadamic achivement	Hawassa College of Health Sciences.	280(126 male, 138 female), Min age=19, Min=16, Max= 25	Cumulative Grade Point Average (CGPA)	Mentally distress	Emotional factors	Abstract Background: Although mental health problems affect the general population, students are highly vulnerable to psychological disorders. Mental distress among students is a cause of concern as it may impair their behavior and diminish learning, which could negatively affect their academic performance. Therefore, the objective of this study was to assess the prevalence and the factors associ…
11	Tesfahunegn TB, Gebremariam EH. Mental distress and associated factors among Aksum University students, Ethiopia: a cross-sectional study. BMC Psychiatry. 2019 Feb 13;19(1):71. doi: 10.1186/s12888-019-2051-5. PMID: 30760233; PMCID: PMC6375136.	https://doi.org/10.1186/s12888-019-2051-5	mental distress and acadamic achiivement	Aksum University	919(597 male, 322 female), Mean age =21.5, Min=20, Max=27	Mean cumulative GPA,< 2.95	Argument with instructors and field of study?? , ( disagreement with teachers and discipline of the study	Academic factors	Abstract Background Mental distress is becoming a common health problem in Ethiopia. The prevalence of mental distress is higher among university students than the general population. However, there is inadequate information in this regard in Ethiopia situations. The aim of this study was to determine the prevalence and associated factors of mental distress among regular undergraduate students in…
12	Dachew BA, Azale Bisetegn T, Berhe Gebremariam R. Prevalence of mental distress and associated factors among undergraduate students of University of Gondar, Northwest Ethiopia: a cross-sectional institutional based study. PLoS One. 2015 Mar 20;10(3):e0119464. doi: 10.1371/journal.pone.0119464. PMID: 25794278; PMCID: PMC4368633.	https://doi.org/10.1371/journal.pone.0119464	Mental distress and Acadamic achivement	Gondar university	836(538 male, 298 female), Mean age=20, Min=18 , Max=23	Subjective report of grade	lack of vacation or break and low social support	Academic factors, Social factors	Abstract Background Mental health problems affect society as a whole and no group is immune to mental disorders; however, students have significantly high level of mental distress than their community peers. Objectives The purpose of this study was to assess the prevalence and associated factors of mental distress among undergraduate students of University of Gondar, Northwest Ethiopia. Methods I…
13	Asfaw H, Yigzaw N, Yohannis Z, Fekadu G, Alemayehu Y. Prevalence and associated factors of suicidal ideation and attempt among undergraduate medical students of Haramaya University, Ethiopia. A cross sectional study. PLoS One. 2020 Aug 12;15(8):e0236398. doi: 10.1371/journal.pone.0236398. PMID: 32785295; PMCID: PMC7423400.	https://doi.org/10.1371/journal.pone.0236398	suicidal ideations and attempt and acadamic achivement	Haramaya university	710(489male, 221 female), Mean age=22.7, MIn=18, Max=32,	Cumulative grade point average (CGPA)	Suicidal ideation	Emotional factors	Abstract Introduction: Suicide is a disastrous act which has a significant effect on the global burden of disease, contributing yearly to 1.4% of the total burden with the foremost role played by a people aged between 15 and 35 years. Medical students are one of the high-risk groups for suicide. This increased risk may begin during medical school and leads to premature death. But, there is a pauc…
14	Gedefaw A, Tilahun B, Asefa A. Predictors of self-reported academic performance among undergraduate medical students of Hawassa University, Ethiopia. Adv Med Educ Pract. 2015 Apr 9;6:305-15. doi: 10.2147/AMEP.S78604. PMID: 25914564; PMCID: PMC4399784.	https://doi.org/10.2147/amep.s78604	Predictors of self-reported academic performance	Hawassa University	592(473 male,119 female), Mean age= 22.1, Min=15 ,Max=27	self-reported cumulative grade point average (GPA)	Tobacco, alcohol, or khat use	Biological factors	Abstract Background: This study was conducted to identify predictors of self-reported academic performance in undergraduate medical students at Hawassa University. Methods: An analytical cross-sectional study involving 592 undergraduate medical students was conducted in November 2012. The academic performance of the study subjects was measured by self-reported cumulative grade point average (GPA)…
15	Mekonen T, Fekadu W, Mekonnen TC, Workie SB. Substance Use as a Strong Predictor of Poor Academic Achievement among University Students. Psychiatry J. 2017;2017:7517450. doi: 10.1155/2017/7517450. Epub 2017 Jun 7. PMID: 28680879; PMCID: PMC5478866.	https://doi.org/10.1155%2F2017%2F7517450	substance use (alcohol, tobacco, and khat) and academic performance	Wolaita Sodo University	725(482 male, 243 female), Mean age=21.1 , Min=20, Max= 23	CGPA (Cumulative Grade Point Average) scores	Substance use (current smoking, chewing khat at least weekly, drinking alcohol on a daily basis, and having intimate friend who uses substance)	Biological factors	Abstract Background: Substance use is a growing concern globally and its association with students' academic performance is not well studied. Objective: This study was aimed to assess the prevalence of substance use (alcohol, tobacco, and khat) and its association with academic performance among university students. Methods: Cross-sectional study was conducted among Wolaita Sodo University studen…
16	Gidi NW, Horesa A, Jarso H, Tesfaye W, Tucho GT, Abera M, Abafita J. Prevalence of Low Self-esteem and Mental Distress among Undergraduate Medical Students in Jimma University: A Cross-Sectional Study. Ethiop J Health Sci. 2021 May;31(3):573-580. doi: 10.4314/ejhs.v31i3.14. PMID: 34483614; PMCID: PMC8365492.	https://doi.org/10.4314/ejhs.v31i3.14	Acadamic achivement and low self-esteem (LSE)	Jimma university	422(279 male ,143 female), Mean age= 22, Min =18, Max=25	Subjective cumulative GPA	Low self esteem	Emotional factors	Abstract Background: Medical students often experience chronic stress. Self-esteem is one of the most important factors in the process of psychosocial growth and has remarkable effect on thoughts, feelings, values, and goals. The aim of this study was to assess the prevalence and associated factors of low self-esteem (LSE) and mental distress among Medical Students of Jimma University. Method: Th…
17	Mekonen T, Fekadu W, Chane T, Bitew S. Problematic Alcohol Use among University Students. Front Psychiatry. 2017 May 19;8:86. doi: 10.3389/fpsyt.2017.00086. PMID: 28579966; PMCID: PMC5437113.	https://doi.org/10.3389/fpsyt.2017.00086	problematic alcohol use and acadamic achivement	Wolaita Sodo University	725( 425 Male, 217 female), Mean age =21.6, Min=20, Max= 23	Cumulative grade point average (CGPA)	Alcohol use	Biological factors	Abstract Background: Alcohol is attributable to many diseases and injury-related health conditions, and it is the fifth leading risk factor of premature death globally. Hence, the objective of this study was to assess the proportion and associated factors of problematic alcohol use among University students. Material and methods: Cross-sectional study was conducted among 725 randomly selected Uni…
18	Amhare AF, Jian L, Wagaw LM, Qu C, Han J. Magnitude and associated factors of perceived stress and its consequence among undergraduate students of Salale University, Ethiopia: cross-sectional study. Psychol Health Med. 2021 Dec;26(10):1230-1240. doi: 10.1080/13548506.2020.1808234. Epub 2020 Aug 12. PMID: 32783647.	https://doi.org/10.1080/13548506.2020.1808234	perceived stress and acadamic achivement	Salale University	402(228 male , 174 female), Mean age =20.5, Min=20, Max=23	Mean cumulative GPA	Perceived stress	Emotional factors	Abstract Excessive stress may have a negative impact on students' performance and learning ability. The aim of this study is to assess the magnitude and associated factors of perceived stress and its consequences among undergraduate students at Salale University, Ethiopia. A self-administered cross-sectional study has been conducted among 421 students of Salale University from April 1st to May 30…
19	Getahun Abera W. Emotional Intelligence and Pro-Social Behavior as Predictors of Academic Achievement Among University Students. Int Q Community Health Educ. 2021 Jul 29:272684X211033447. doi: 10.1177/0272684X211033447. Epub ahead of print. PMID: 34325558.	https://doi.org/10.1177/0272684x211033447	pro-social behavior and acadamic achivement	Wollo University	111(50 male , 53 female ),Mean age =not specfied	Mean cumulative GPA	Pro-social behavior	Emotional factors	Abstract This journal article was primarily carried out to pinpoint whether emotional intelligence and pro-social behavior predicts academic achievement of University students. To achieve this, data was gathered from 111 (m = 50, F = 53) students by using stratified simple random sampling technique. As the results of Pearson correlation coefficient showed that, there was statistically significant…
20	Ahmed G, Negash A, Kerebih H, Alemu D, Tesfaye Y. Prevalence and associated factors of depression among Jimma University students. A cross-sectional study. Int J Ment Health Syst. 2020 Jul 28;14:52. doi: 10.1186/s13033-020-00384-5. PMID: 32742303; PMCID: PMC7388530.	https://doi.org/10.1186/s13033-020-00384-5	depression and acadamic achivement	Jimma university	556(360 male ,196 female), Mean age = 21.2, min=,18 max= 35	Letter grade of academic performance	Depression.	Emotional factors	Abstract Background: Depression is a common health problem among university students. It is debilitating and has a detrimental impact on students psychosocial, emotional, interpersonal functioning and academic performance, However, there is a scarcity of information on this regard in higher education institutions in Ethiopia, so the current study was conducted to assess the prevalence of depressi…
21	Mulualem YG, Mulu YE, Gebremeskal TG. Relations of previous English achievement with college academic achievements as mediated by English learning beliefs. Heliyon. 2022 Jul 1;8(7):e09841. doi: 10.1016/j.heliyon.2022.e09841. PMID: 35832340; PMCID: PMC9272349.	https://doi.org/10.1016/j.heliyon.2022.e09841	Previous English achievement and academic performances.	Debere Markos university	473( 340 male , 133 female), Mean age = Not clear	Cumulative grade point average (CGPA)	Past English achievement	Academic factors	Abstract Learning is the result of many factors that interplay within individuals. That is why most learning variables affect academic performances of learners in one way or another though the strength of their predictive power could vary. The present study aimed to examine the effects of previous English achievement on English learning beliefs (ELBs) that would consequently affect college academ…
22	Tulu SK, Keskis W. Assessment of causes, prevalence and consequences of alcohol and drug abuse among Mekelle University, CSSL 2nd year students. American Journal of Applied Psychology. 2015;3(3):47-56.	https://doi.org/10.1186/s13011-018-0190-1	Psychoactive substance use and acadamic achivement	Mekelle university	61(25 Male, 36 female), Mean age = 23, Min=20, Max=27)	self report of acadamic performance	Psychoactive substance use	Biological factors	Abstract Background: Psychoactive substance (PS) use is a public health concern among University students. Understanding the factors underlay the use helps to underpin effective preventive interventions. However, there is dearth of exploratory studies on the drivers of psychoactive substance use in Ethiopian universities. Here, we aimed to explore the drivers for psychoactive substance use among …
23	Gelibo T, Belachew T, Tilahun T. Predictors of sexual abstinence among Wolaita Sodo University Students, South Ethiopia. Reprod Health. 2013 Apr 1;10:18. doi: 10.1186/1742-4755-10-18. PMID: 23547969; PMCID: PMC3636112.	https://doi.org/10.1186/1742-4755-10-18	Sexual abstinence and acadamic achivement	Wolaita Sodo University	750( 583 male, 166 female) Mean age = 20, Min=18, Max=22	Self reported Academic performance	sexual abstinence	Lifestyle related variables	Abstract Background: It is over 30 years since the first case of AIDS [Acquired Immune Deficiency Syndrome] was identified. Attention has been focused recently on the promotion of the "ABCs" of HIV prevention (being abstinent or delaying sex, remaining faithful to one sexual partner, and using condoms consistently during sexual intercourse). As programs that focus on ABCs to prevent heterosexual …
24	Tsegay L, Shumet S, Damene W, Gebreegziabhier G, Ayano G. Prevalence and determinants of test anxiety among medical students in Addis Ababa Ethiopia. BMC Med Educ. 2019 Nov 14;19(1):423. doi: 10.1186/s12909-019-1859-5. PMID: 31727023; PMCID: PMC6857229.	https://doi.org/10.1186/s12909-019-1859-5	Test anxiety and acadamic achivement	Addis Ababa university	423(232 Male, 158 female), Mean age =21.8, Min=18 , Max=26	Mean cumulative average GPA	Test anxiety	Emotional factors	Abstract Background: Worldwide, problematic test anxiety is a common health problem among medical students. The magnitude of problematic test anxiety ranges from 25 to 40% in undergraduate medical students and has a detrimental effect on academic achievement and success of students. However, data on the prevalence of test anxiety among medical students is limited. Thus, the study aimed to assess …
25
26
27
28
29
30
31
32
33
34
35
36
